# Supplementary material for: N‑Heterocyclic Carbenes as Ligands to 198Au(I)-Radiolabeled Compounds: A New Platform for Radiopharmaceutical Design
Source: J Med Chem. 2025 Aug 13;68(16):17516–26. doi: 10.1021/acs.jmedchem.5c01073 (PMC12406186; doi:10.1021/acs.jmedchem.5c01073)
Supplement: Supplementary file 2 [file jm5c01073_si_002.csv]

Compound	SMILE
AuTMX2	O=C1C2=C(N(C)C([Au+]C3=[N](C)C4=C(N(C)C(N(C)C4=O)=O)N3C)=[N]2C)N(C)C(N1C)=O.FB(F)F.[F-]
AuNHC-1	CCCC[N]1=C([Au+]C2=[N](CCCC)C=CN2CCCS(=O)([O-])=O)N(CCCS(=O)([O-])=O)C=C1.[Na+]
AuNHC-2	CC[N]1=C([Au+]C2=[N](CC)C3=C(N2CC)C=C(C(O)=O)C=C3)N(CC)C4=C1C=C(C(O)=O)C=C4.[I-]
AuNHC-2-pep	C[C@H](C(NCC(N[C@H]([C@H](C)CC)C(N[C@H](CC(C)C)C(N[C@H](CCCCN)C(N[C@H](CCCNC(N)=N)C(N[C@H](CC1=CNC2=C1C=CC=C2)C(N)=O)=O)=O)=O)=O)=O)=O)NC(C3=CC4=C([N](CC)=C([Au+]C5=[N](CC)C6=C(N5CC)C=CC(C(O)=O)=C6)N4CC)C=C3)=O
AuNHC-2-pep2	C[C@H](C(NCC(N[C@H]([C@H](C)CC)C(N[C@H](CC(C)C)C(N[C@H](CCCCN)C(N[C@H](CCCNC(N)=N)C(N[C@H](CC1=CNC2=C1C=CC=C2)C(N)=O)=O)=O)=O)=O)=O)=O)NC(C3=CC4=C(N(CC)C([Au+]C5=[N](CC)C6=C(N5CC)C=CC(C(N[C@@H](C)C(NCC(N[C@@H]([C@@H](C)CC)C(N[C@@H](CC(C)C)C(N[C@@H](CCCCN)C(N[C@@H](CCCNC(N)=N)C(N[C@@H](CC7=CNC8=C7C=CC=C8)C(N)=O)=O)=O)=O)=O)=O)=O)=O)=C6)=[N]4CC)C=C3)=O
